# Supplementary material for: A Central Bioactive Region of LTBP-2 Stimulates the Expression of TGF-β1 in Fibroblasts via Akt and p38 Signalling Pathways
Source: Int J Mol Sci. 2017 Oct 9;18(10):2114. doi: 10.3390/ijms18102114 (PMC5666796; doi:10.3390/ijms18102114)
Supplement: Supplementary file 1 [file ijms-18-02114-s001.zip]

Archive with 3 entries (2 files):
- Supp Data update IJMS-224005.xlsx
- __MACOSX/
- __MACOSX/._Supp Data update IJMS-224005.xlsx
