# Supplementary material for: A Central Bioactive Region of LTBP-2 Stimulates the Expression of TGF-β1 in Fibroblasts via Akt and p38 Signalling Pathways
Source: Int J Mol Sci. 2017 Oct 9;18(10):2114. doi: 10.3390/ijms18102114 (PMC5666796; doi:10.3390/ijms18102114)
Supplement: Supplementary file 1 [file ijms-18-02114-s001.zip › Supp Data update IJMS-224005.xlsx]

## Sheet: Supplementary Fig 1
	LTBP-2 Concentration		0	1	2	5	10	12.5
			538.32	1125.14	1360.89	1600.18	2075.22	2084.36
			571.142	1189.4	1254.42	1391.94	2028.45	2015.27
			502.575	1018.68	1368.37	1614.51	2083.46	2049.56

## Sheet: raw data Fig 1
A)			LTBP-2						BSA							B)	Total	Active
			Determination 1			Determination 2			Determination 1			Determination 2					2650	672
	3 weeks	Medium	931.373	951.766	989.154	1122.02	1120.23	1115.25	309.374	307.675	336.565	462.32	415.74	421.52			2700	670
		Cell Layer	164.921	115.637	153.025	155.405	162.35	143.25	136.03	139.429	134.331	152.32	156.21	150.74			2450	671
	24 hours	Medium	817.418	849.041	815.075	952.32	944.23	965.23	141.621	134.593	139.278	253.21	241.65	285.32			2645	669
		Cell Layer	58.4633	45.5798	40.8949	63.21	59.54	57.63	23.3265	44.4086	22.1557	45.21	38.34	35.62			2440	840
																	2774	600
																	2455	754
																	2788	750
																	2900	780
																	2950	650

## Sheet: raw data Fig 2
	LTBP-2	LTBP-2 + CHX	CHX	BSA				+ LTBP-2	Control
								4	1.05
								3.9	1.1
	2999.23	720.677	865.352	690.721				4.2	1.45
	2908.63	719.63	896.35	685.32
	2896.36	724.32	952.32	683.62
	2041.58	715.24	1120.09	655.24
	2153.21	723.68	1070.16	640.795
	2050.68	711.45	1100.12	635.85
	2356.47	785.54	1171	477.52
	2380.2	790.574	780.589	478.52
	2325.64	795.63	820.53	470.06

## Sheet: raw data Fig 3
A)		LTBP-2																BSA
		Determination 1								Determintation 2								Determination 1			Determintation 2
	3h	417	412	393	279	260	256	294	281	352	369	345	301	344	255	287	295	252	257	312	363	380	356
	6h	317	366	309	365	381	334	343	372	359	370	353	387	396	384	377	368	367	346	316	339	420	385
	9h	569	559	527	526	520	539	658	669	596	550	587	524	599	580	536	602	373	400	350	307	430	374
	12h	971	937	911	834	912	833	1020	1058	1120	1105	1302	901	1121	1057	1007	988	357	375	313	482	480	452
	15h	1433	1253	1352	1375	1225	1337	1353	1287	1420	1342	1304	1499	1367	1345	1374	1419	519	493	442	523	605	549
	24h	1222	1271	1303	1366	1240	1183	1174	1282	1320	1351	1204	1360	1324	1214	1209	905	622	641	603	666	703	652
B)		LTBP-2									BSA
	0	62	69	59	75	79	73	85	80	76	70	57	65	81	74	78	86	82	77
	9	93	98	89	110	105	103	99	90	86	99	89	92	118	105	112	104	95	85
	15	111	119	104	121	125	116	100	119	118	115	110	113	115	102	123	107	114	119
	24	118	125	112	126	129	135	130	120	124	121	120	117	128	132	130	135	122	120

## Sheet: raw data Fig 4
	15h	BSA	Medium	10m	30m	60m
Determination 1	2378.34	973.792	924.459	1145.01	1385.87	1600.62
	2329.01	976.694	950.577	1144	1290.11	1438.11
	2555.36	991.204	1005.71	1153.71	1301.71	1594.81
	2331.91	1023.13	878.028	1028.93	1278.5	1606.42
	2447.99	872.224	997.008	1194.34	1208.85	1525.16
	2471.2	907.047	1057.95	1147.91	1249.48	1464.22
	2334.81	944.773	1031.83	1104.38	1205.95	1533.87
	2302.89	857.714	871	1078.26	1316.22	1441.01
Determination 2	2541.36	963.62		1205.24	1505.32	1854.36
	2632.24	941.25		1201.36	1623.33	1805.6
	2413.25	932.65		1226.35	1522.36	1785.36
	2365.32	865.32		1125.25	1685.36	1966.36
	2451.28	874.36		1250.23	1670.15	1945.24
	2325.28	841.36		1186.69	1655.23	1901.57
	2741.25	1011.25		1125.47	1570.36	1852.36
	2631.25	1003.25		1101.69	1652.33	1807.25
Determination 3	2401.36	1086.32		1098.36	1452.36	1854.26
	2325.36	963.36		1403.23	1388.69	1745.36
	2456.38	941.52		1365.2	1452.32	1706.35
	2453.32	932.56		1402.52	1436.28	1705.36
	2653.32	941.32		1399.62	1405.36	1786.36
	2540	955.68		1350.25	1487.25	1764.25
	2386.52	1114.63		1344.52	1256.36	1963.41
	2356.12	901.23		1305.28	1285.36	1854.76
	BSA	10m	30m	60m
	5.54044	11	18.5	20.5
	5.89708	12.3805	17.1484	20.7797
	5.46416	11.3179	17.6707	22.7848

## Sheet: raw data Fig 5
	LTBP-2 FL	LTBP-2 NT	LTBP-2 C	LTBP-2 CT	BSA
Determination 1	1471.71	855.36	1499.95	688.985	652.103
	1436.19	655.3	1477.17	715	680.789
	1486.73	685.45	1437	729.965	672.593
	1437.56	641.98	1422.53	754.553	712.207
	1394	683.21	1439	724	686.253
	1499.59	677.42	1499.15	663.031	671.227
	1474.44	635.82	1466.24	708.109	713.573
	1468.97	649.36	1436	724.501	690.351
Determination 2	1925.32	852.32	1932.52	765.32	736.64
	1985.36	841.23	1904.63	705.25	632.15
	1874.52	799.63	1936.85	744.36	638.52
	1852.36	846.32	1856.32	823.21	613.25
	1843.25	805.42	1899.61	745.36	645.31
	1843.65	846.35	1932.63	736.85	698.35
	1890.25	789.62	1915.65	703.25	856.32
	1901.45	785.41	1854.23	745.13	843.65
	LTBP-2 C F1	LTBP-2 C F2	LTBP-2 C F3	BSA
Determination 1	679.423	791.436	1302.32	652.103
	653.469	785.972	1340.57	680.789
	649.371	788.704	1352.86	672.593
	714.939	758.651	1257.24	712.207
	678	792.802	1445.75	686.253
	658.933	833.782	1396	671.227
	697.181	779.141	1339.2	713.573
	689	802.364	1262.71	690.351
Determination 2	854.36	853.24	1896.35	736.64
	754.56	847	1863.36	632.15
	763	841.36	1805.35	638.52
	749.32	822.42	1452.36	613.25
	716.52	865.32	1475.23	645.31
	769.36	822.63	1405.36	698.35
	719.65	863.24	1365.87	856.32
	745.62	854.39	1395.21	843.65

## Sheet: raw data Fig 6
		p38		Akt		Erk
	LTBP-2 FL	6.79	6.45	5.32	4.96593	0.968638	0.951423
	LTBP-2 C	5.688	6.02	5.09	5.2	0.897514	0.88471
	LTBP-2 C F3	4.03593	4.3	3.75	3.96941	1.0112	0.990402
	no LTBP-2	1	1	1	1	1	1

## Sheet: raw data Fig 7
	Column 1	Column 2	Column 3	Column 4	Column 5	Column 6	Column 7	Column 8	Column 9	Column 10	GSK690693	AZD536310	VX-702	SB202190	BSA
Determination 1	852.729	857.665	365.698	319.627	573.015	581.242	902.09	910.317	396.96	349.244	417	429	410.123	321.273	352
	916.898	893.863	375.57	347.599	518.718	500.619	813.24	829.693	393.669	372.279	416	434.803	413	421.641	411
	900.445	874.119	368.989	385.442	558.207	587.823	903.735	752.361	411.768	413.414	406	416.704	360.762	400.251	379
	808.304	786	410	418.35	556.561	568.079	819.821	897.154	324.563	337.726	399	407	395	388.733	378.861
	737.553	694.773	408	409	564	553.27	795.141	882.346	339.372	347	384	403.541	380	390.378	393
	760.588	759	392	398.605	540.107	536.817	829	865.892	354.18	355	403	401	380.506	355.826	364.052
	851	846.147	415	412	579.596	607.568	921.835	772.105	344.308	336.081	394	402	424.931	373.925	359.116
	890.572	869.182	428.222	433.158	563	543.398	786.914	872.473	353	352.535	398	414	401.896	395.315	392.024
Determination 2				340.429		657.674		869.541		360.396	365.942	499	558.951	371.32	396.833
				329.337		639.927		837.373		343.757	366	476.867	527.892	343	395.724
				323.79		628.834		826.28		331.555	358.177	456.9	537.875	442.48	350.412
				358		637.708		804.096		361	365	368	533.438	359	363.723
				383.69		605.54		797.44		347.084	368.16	357	525.674	458.01
				390		634.38		786.347		348.194	364.832	355.959	509.035	459.119
				351.522		519.018		741.977		374	369.269	392.564	477.976	375.925
				348		546.75		764.163		376	405.875	429.169	497.942	386.85

## Sheet: raw data Fig 8
	Column 1	Column 2	Column 3	Column 4	Column 5	Column 6	Column 7	Column 8	Column 9	BSA
Determination 1	963.827	919.457	898	877.306	869.541	555.624	666.548	821.843	832.936	352.631
	964.937	993.777	883	800.768	789.675	642.145	624.397	878.415	884	328.227
	981.576	897	907	889.508	879.524	643.254	594.447	900.6	906	415
	971.592	888	899	890.617	830.717	623.288	669.876	928.332	879	357.068
	966.046	990.449	912.802	898.382	854.012	591.119	586.683	845.138	868
	907.256	920.567	903	916.13	901.71	573.371	634.38	855.121	859.558
	909.474	977.139	901	896	922.785	571.153	605.54	849.575	910.584
	929.441	885.071	892	873.978	853	571.25	609.977	882.852	896.163
Determination 2	859	963	840.701	920	861	740.868	761.944			349.303
	893.945	953	847.356	918.348	897.273	748.633	848.466			365.942
	865.104	965	919	945	936.096	649.91	785.238			387.017
	946.08	951.626	891.726	993	864	702.044	698.717			360.396
	955		868.432			705.372	708.7
	894		831.827			706.481	730.885
	983.794		851			754.179	784.129
	967.155		913.911			744.196	722.011
	LTBP-2C F3	LTBP-2C F3	LTBP-2C F3	anti integrin alphaVbeta3	BSA
Determination 1	718.672	422.243	382.128	210.076	198.367
	677.213	424.316	388.712	196.294	167.273
	668.922	423	396.639	188.003	179.711
	703	403.587	395	192	200.44
Determination 2	963.25	523.65	421.36	251.36	201.36
	952.41	540.21	433.27	241	211.45
	985.65	501.25	409.65	233.86	196.32
	959	418	441	237	203
